# Supplementary material for: Immunomodulation by 4-Hydroxy-TEMPO (TEMPOL) and Dimethyl Fumarate (DMF) After Ventral Root Crush (VRC) in C57BL/6J Mice: A Flow Cytometry Analysis
Source: Biology (Basel). 2025 Apr 25;14(5):473. doi: 10.3390/biology14050473 (PMC12109085; doi:10.3390/biology14050473)
Supplement: Supplementary file 1 [file biology-14-00473-s001.zip]

Archive with 1 entries (1 files):
- biology-3488186-supplementary.pdf
